# Supplementary material for: The Algal Antioxidant Carotenoid Diatoxanthin as a Modulator of Inflammation and Angiogenesis in Triple-Negative Breast Cancer Cells
Source: Antioxidants (Basel). 2026 Feb 4;15(2):205. doi: 10.3390/antiox15020205 (PMC12938071; doi:10.3390/antiox15020205)
Supplement: Supplementary file 1 [file antioxidants-15-00205-s001.zip]

Archive with 1 entries (1 files):
- antioxidants-4065566-supplementary.pdf
